# Supplementary material for: Evaluation and comparison of bioinformatic tools for the enrichment analysis of metabolomics data
Source: BMC Bioinformatics. 2018 Jan 2;19:1. doi: 10.1186/s12859-017-2006-0 (PMC5749025; doi:10.1186/s12859-017-2006-0)
Supplement: Supplementary file 1 — Full list of significant metabolites of the five datasets used in the present study (adjusted P-value < 0.05). Dataset A refers to dataset ST000091, B to ST000383, C to MTBLS364, D to MTBLS424 and E to ST000284. (XLSX 28 kb) [file 12859_2017_2006_MOESM1_ESM.xlsx]

## Sheet: Hoja1
Supplementary Table 1. Full list of significant metabolites of the five datasets used in the present study (P-adjusted<0.05 or p<0.05 if p-adjusted was not provided).
Dataset A refers to dataset ST000091, B to ST000383, C to MTBLS364, D to MTBLS424 and E to ST000284.
		ID in metabolite databases
Metabolite	Dataset	HMDB	KEGG	PubChem	ChEBI	ChemSpider	HumanCyc	Recon2	Lipid MAPS	METLIN
Amino acids and related compounds
Acetylglycine, N-	E	HMDB00532	-	10972	61887	10507	-	-	-	-
Alanine, L-	D	HMDB00161	C00041	5950	16977	5735	L-ALPHA-ALANINE	M_ala_L_c	-	11
Aminoadipic acid, 2- (α-)	A, E	HMDB00510	C00956	469	37024	456	CPD-468	M_adpac_c	-	3271
Aminobutyric acid, α-	C	HMDB00452	C02356	80283	35619	72524	2-Aminobutyrate	M_C02356_c	-	35945
Aminobutyric acid, γ-	E	HMDB00112	C00334	119	16865	116	4-AMINO-BUTYRATE	M_4abut_l	-	279
Aminohippuric acid	C	HMDB01867	D06890	2148	104011	2063	-	-	-	3927
Aminoisobutyric acid, β-	A	HMDB02166	C03284	439434	33094	388543	CPD-466	M_3aib_c	-	45884
Arginine, L-	C, E	HMDB00517	C00062	6322	1646	6082	ARG	M_arg_L_c	-	13
Argininosuccinic acid, L-	C	HMDB00052	C03406	16950	15682	16059	L-ARGININO-SUCCINATE	M_argsuc_c	-	389
Argininosuccinic anhydride, L-	C	-	-	-	-	-	-	-	-	-
Aspartic acid, L-	E	HMDB00191	C00049	5960	17053	5745	L-ASPARTATE	M_asp_L_c	-	15
Cystathionine, L-	E	HMDB00099	C02291	439258	17482	388392	L-CYSTATHIONINE	M_cyst_L_c	-	39
Cystine, L-	B	HMDB00192	C00491	67678	16283	60997	CYSTINE	M_Lcystin_c	-	17
Dimethylglycine	E	HMDB00092	C01026	673	17724	653	DIMETHYL-GLYCINE	M_dmgly_c		277
Glutamic acid, L-	A, C, D, E	HMDB00148	C00025	33032	16015	30572	GLT	M_glu_L_c	-	19
Glutamine, L-	D, E	HMDB00641	C00064	5961	18050	5746	GLN	M_gln_L_c	-	18
Glutathione	C	HMDB00125	C00051	124886	16856	111188	GLUTATHIONE	M_gthrd_c	-	44
Glycine	B, D	HMDB00123	C00037	750	15428	730	GLY	M_gly_c	-	20
Guanidinoacetic acid	C	HMDB00128	C00581	763	16344	743	GUANIDOACETIC_ACID	M_gudac_c	-	9
Histidine, L-	B, D, E	HMDB00177	C00135	6274	15971	6038	HIS	M_his_L_c	-	21
Homogentisic acid	E	HMDB00130	C00544	780	44747	759	HOMOGENTISATE	M_hgentis_c	-	331
Hydroxyproline, 4-	E	HMDB00725	C01157	5810	18240	5605	4-HYDROXY-L-PROLINE	-	-	58354
Isoleucine, L-	A, D	HMDB00172	C00407	6306	17191	6067	ILE	M_ile_L_c	-	23
Kynurenine, L-	C	HMDB00684	C00328	161166	16946	141580	L-KYNURENINE	M_4hpro_LT_c	-	72
Leucine, L-	A, B, D	HMDB00687	C00123	6106	15603	5880	LEU	M_leu_L_c	-	24
Lysine, L-	B, C, E	HMDB00182	C00047	5962	18019	5747	LYS	M_lys_L_c	-	25
Methionine, L-	D, E	HMDB00696	C00073	6137	16643	5907	MET	-	-	26
Ornithine, L-	A	HMDB00214	C00077	6262	15729	6026	L-ORNITHINE	M_orn_L_c	-	27
Proline, L-	C, D, E	HMDB00162	C00148	145742	17203	128566	PRO	M_pro_L_c	-	29
Phenylalanine, L-	A, C, D	HMDB00159	C00079	6140	17295	5910	PHE	M_phe_L_c	-	28
Phenylpyruvic acid	E	HMDB00205	C00166	997	30851	972	PHENYL-PYRUVATE	-	-	328
Serine, L-	C	HMDB00187	C00065	5951	17115	5736	SER	M_ser_L_c	-	30
Trimethyllysine	C	HMDB01325	C03793	440120	17311	389120	N6N6N6-TRIMETHYL-L-LYSINE	M_tmlys_c	-	44794
Tyrosine, L-	D	HMDB00158	C00082	6057	17895	5833	TYR	M_tyr_L_c	-	34
Valine, L-	A	HMDB00883	C00183	6287	16414	6050	VAL	M_val_L_c	-	35
Organic acids
Acetic acid	D	HMDB00042	C00033	176	15366	171	ACET	M_ac_c	-	3206
Benzoic acid	B	HMDB01870	C00180	243	30746	238	BENZOATE	M_bz_c	-	1297
Carboxylic acid	C	-	C00060	-	33575	-	Carboxylates (class)	-	-	-
Citric acid	C	HMDB00094	C00158	311	30769	305	CIT	M_cit_c	-	124
Formic acid	D	HMDB00142	C00058	284	30751	278	FORMATE	M_for_c	-	3202
Fumaric acid	E	HMDB00134	C00122	444972	18012	10197150	FUM	M_fum_c	-	3242
Gluconic acid	B	HMDB00625	C00257	10690	33198	10240	GLUCONATE	M_glcn_c	-	345
Hippuric acid	E	HMDB00714	C01586	464	18089	451	CPD-425	-	-	1301
Ketoisocaproic acid, 2- (α-)	B	HMDB00695	C00233	70	48430	69	2K-4CH3-PENTANOATE	-	-	121
Kynurenic acid	E	HMDB00715	C01717	3845	18344	3712	KYNURENATE	M_kynate_c	-	5683
Lactic acid	D, E	HMDB00190	C00186	107689	422	96860	L-LACTATE	M_lac_L_c	-	116
Leucic acid	E	HMDB00624	C03264	439960	55534	388986	-	-	-	5597
Maleic acid	E	HMDB00176	C01384	444266	18300	392248	-	-	-	4198
Methylsuccinic acid	E	HMDB01844	C08645	10349	29003	9922	DIETHYL-2R3R-2-METHYL-3-HYDROXYSUCCIN	-	-	3710
Oxalic Acid	E	HMDB02329	C00209	971	16995	946	OXALATE	M_oxa_c	-	113
Oxoglutaric acid, 2-	E	HMDB00208	C00026	51	30915	50	2-KETOGLUTARATE	M_akg_c	-	119
Phosphoenolpyruvic acid	E	HMDB00263	C00074	1005	44897	980	PHOSPHO-ENOL-PYRUVATE	M_pep_c	-	152
Pyruvic acid	E	HMDB00243	C00022	1060	32816	1031	PYRUVATE	M_pyr_c	LMFA01060077	117
Uric acid	E	HMDB00289	C00366	1175	17775	1142	URATE	M_urate_c	-	88
Carbohydrates
Anhydrogalactose, 3,6-	B	-	C06474	16069996	27861	17229511	-	-	-	66407
Erythrose, D-	E	HMDB02649	C01796	439574	23956	388659	-	-		65654
Fructose, D-	B	HMDB00660	C02336	439709	15824	388775	FRU	M_fru_c	-	135
Glucose, D-	B, D, E	HMDB00122	C00031	5793	4167	5589	GLUC	M_glc_D_c	-	133
Glucuronic acid, D-	B	HMDB00127	C00191	444791	4178	392615	GLUCURONATE	M_glcur_c	-	161
Inulobiose	B	HMDB29898	C03323	439552	16751	388643	-	-	-	65636
Xylose, D-	B	HMDB00098	C00181	135191	53455	119104	XYLOSE	-	-	314
Lipids
(25R)-3alpha,7alpha-dihydroxy-5beta-cholestan-27-oyl taurine	C	-	-	42608426	-	-	-	-	LMST05040008	57994
1-(6-[3]-ladderane-hexanyl)-2-(8-[3]-ladderane-octanyl)-sn-glycerophosphocholine	C	-	-	44256603	-	-	-	-	LMGP01040090	46679
Androsterone sulfate	C	HMDB02759	-	159663	83037	140383	-	M_CE6031_c	-	3559
Arachidonic acid	B	HMDB01043	C00219	444899	15843	392692	ARACHIDONIC_ACID	M_arachd_c	LMFA01030001	193
Cer(d18:1/24:0)	C	HMDB04956	C00195	5283571	17761	4446684	CERAMIDE	-	LMSP02010012	83712
Cer(d18:1/24:1(15Z))	C	HMDB04953	C00195	5283568	17761	4446681	CERAMIDE	-	LMSP02010009	83709
FMC-5(d18:1/22:0)	C	-	-	52931245	-	-	-	-	LMSP05010034	83799
GalCer(d18:1/24:0)	C	-	-	44260152	75186	4955274	A-GALACTOSYLCERAMIDE	M_galside_hs_c	LMSP0501AC05	83800
GlcCer(d14:1/22:1)	C	-	-	70699248	75186	-	A-GALACTOSYLCERAMIDE	M_galside_hs_c	LMSP0501AA67	-
GlcCer(d18:1/23:0)	C	-	-	52931253	75186	34449082	A-GALACTOSYLCERAMIDE	M_galside_hs_c	LMSP0501AA32	83807
Glycerol-3-phosphate	B	HMDB00126	C00093	439162	15978	388308	GLYCEROL-3P	M_glyc3p_c	-	5161
Glycochenodeoxycholic acid	E	HMDB00637	C05466	12544	36274	17215984	GLYCOCHENODEOXYCHOLIC_ACID	M_dgchol_c	LMST0503000	203
Glycocholic acid	E	HMDB00138	C01921	10140	29746	24747221	GLYCOCHOLIC_ACID	M_gchola_c	LMST05030001	202
Heptadecanoic acid	B	HMDB02259	-	10465	32365	10033	-	M_hpdca_c	LMFA01010017	4206
Hydroxybutanoic acid, 2- (α-)	B	HMDB00008	C05984	11266	50612	10792	CPD-3564	M_2hb_c	LMFA01050455	35690
Hydroxybutanoic acid, 3- (β-)	B, D, E	HMDB00357	C01089	441	20067	428	CPD-335	M_bhb_c	LMFA01050463	125
Linoleic acid	E	HMDB00673	C01595	5280450	17351	4444105	LINOLEIC_ACID	M_lnlc_c	LMFA01030120	191
Linolenic acid, α-	E	HMDB01388	C06427	5280934	27432	4444437	LINOLENIC_ACID	M_lnlnca_c	LMFA01030152	192
LysoPC(15:0)	C	HMDB10381	C04230	24779458	580912	24694854	PHOSPHATIDYLCHOLINE	M_lpchol_hs_c	LMGP01050016	61691
LysoPC(16:0)	C	HMDB10382	C04230	460602	64563	405287	PHOSPHATIDYLCHOLINE	M_lpchol_hs_c	LMGP01050018	61692
LysoPC(18:0)	C	HMDB10384	C04230	497299	91313	435389	CPD-8345	M_lpchol_hs_c	LMGP01050026	61694
LysoPC(18:2)	C	HMDB10386	C04230	11005824	91309	9181014	CPD-8347	M_lpchol_hs_c	LMGP01050035	61696
LysoPC(20:0)	C	HMDB10390	C04230	24779473	67058	21403128	PHOSPHATIDYLCHOLINE	M_lpchol_hs_c	LMGP01050045	61700
LysoPC(20:1)	C	HMDB10391	C04230	52924051	67057	24766530	PHOSPHATIDYLCHOLINE	M_lpchol_hs_c	LMGP01050131	61701
LysoPC(20:4)	C	HMDB10396	C04230	24779476	91310	21403155	PHOSPHATIDYLCHOLINE	M_lpchol_hs_c	LMGP01050140	61705
LysoPC(22:6)	C	HMDB10404	C04230	10415542	64567	8590975	PHOSPHATIDYLCHOLINE	M_lpchol_hs_c	LMGP01050056	61713
LysoPC(P-16:0)	C	HMDB10407	C04230	10917802	73841	9093054	PHOSPHATIDYLCHOLINE	M_lpchol_hs_c	LMGP01070006	61716
LysoPC(P-18:0)	C	HMDB13122	C04230	24779527	88779	24823061	PHOSPHATIDYLCHOLINE	M_lpchol_hs_c	LMGP01070009	-
LysoPE(22:6)	C	HMDB11526	C00350	52925132	72734	24769403	Lysophosphatidylethanolamines (class)	-	LMGP02050013	62310
Oleic acid	B	HMDB00207	C00712	445639	16196	393217	OLEATE-CPD	M_ocdcea_l	LMFA01030002	190
Palmitic acid	B	HMDB00220	C00249	985	15756	960	PALMITATE	M_hdca_c	LMFA01010001	187
Palmitoleic acid	B	HMDB03229	C08362	445638	28716	393216	CPD-9245	M_hdcea_x	LMFA01030056	188
PC(15:1/20:4)	C	HMDB07949	C00157	52922330	64482	24766624	PHOSPHATIDYLCHOLINE	M_pchol_hs_c	LMGP01011454	-
PC(16:0/18:1)	C	HMDB07972	C00157	5497103	89013	4593686	PHOSPHATIDYLCHOLINE	M_pchol_hs_c	LMGP01010005	59421
PC(16:0/18:2(9Z,12Z))	C	HMDB07973	C00157	5287971	89823	4450224	PHOSPHATIDYLCHOLINE	M_pchol_hs_c	LMGP01010591	59422
PC(17:1/20:4)	C	-	C00157	52922565	64482	-	PHOSPHATIDYLCHOLINE	M_pchol_hs_c	LMGP01011543	-
PC(18:0/16:0)	C	HMDB08034	C00157	18631368	64482	18601329	PHOSPHATIDYLCHOLINE	M_pchol_hs_c	LMGP01010742	59482
PC(18:0/22:6)	C	HMDB08057	C00157	24778876	84829	24766721	PHOSPHATIDYLCHOLINE	M_pchol_hs_c	LMGP01010821	59504
PC(18:1(9Z)/0:0)	C	HMDB02815	C00157	16081932	28610	17240641	PHOSPHATIDYLCHOLINE	M_pchol_hs_c	LMGP01050032	40298
PC(18:2/18:1)	C	HMDB08137	C00157	52922727	89597	24766800	PHOSPHATIDYLCHOLINE	M_pchol_hs_c	LMGP01011624	59583
PC(20:4/22:6)	C	HMDB08452	C00157	52923327	64482	24767113	PHOSPHATIDYLCHOLINE	M_pchol_hs_c	LMGP01011925	59931
PC(O-16:0/18:1)	C	HMDB13412	C04317	53481707	75268	-	PHOSPHATIDYLCHOLINE	M_pchol_hs_c	LMGP01020003	40067
PC(O-16:0/22:6)	C	HMDB13409	C04317	16759366	1077065	24958571	PHOSPHATIDYLCHOLINE	M_pchol_hs_c	LMGP01020064	40092
PC(O-18:0/0:0)	C	HMDB11149	C04317	2733532	560225	2015318	PHOSPHATIDYLCHOLINE	M_pchol_hs_c	LMGP01060014	40390
PC(O-18:1(11Z)/0:0)	C	-	C04317	21672239	64482	-	PHOSPHATIDYLCHOLINE	M_pchol_hs_c	LMGP01060034	76582
PC(O-20:0/18:2(9Z,12Z))	C	HMDB08270	C04317	24779263	64482	24766932	PHOSPHATIDYLCHOLINE	M_pchol_hs_c	LMGP01020228	76459
PC(P-18:0/16:0)	C	HMDB11239	C00157	53480705	84826	24767514	PHOSPHATIDYLCHOLINE	M_pchol_hs_c	LMGP01030052	62065
PE(18:0/20:2)	C	HMDB09000	C00350	9546824	90467	7825774	L-1-PHOSPHATIDYL-ETHANOLAMINE	M_pe_hs_c	LMGP02010124	40526
PE-Cer(15:2/24:0)	C	-	-	70699029	-	-	-		LMSP03020046	-
PG(20:0/22:0)	C	-	-	52927210	-	-	-	M_pglyc_hs_c	LMGP04010947	79772
SM(d18:1/14:0)	C	HMDB12097	C00550	11433862	17636	960873	Sphingomyelins (class)	-	LMSP03010028	53976
SM(d18:1/16:0)	C	HMDB10169	C00550	5283590	6304	4446703	Sphingomyelins (class)	-	LMSP03010003	41586
SM(d18:1/18:1)	C	HMDB12101	C00550	6443882	17636	494783	Sphingomyelins (class)	-	LMSP03010029	-
SM(d18:1/22:0)	C	HMDB12103	C00550	44260125	17636	24846873	Sphingomyelins (class)	-	LMSP03010006	41589
SM(d18:1/23:0)	C	HMDB12105	C00550	46891684	17636	-	Sphingomyelins (class)	-	LMSP03010078	83778
SM(d18:1/24:0)	C	HMDB11697	C00550	5283595	106884	4446708	Sphingomyelins (class)	-	LMSP03010008	41591
SM(d18:1/24:1)	C	HMDB12107	C00550	44260126	17636	24846874	Sphingomyelins (class)	-	LMSP03010007	-
SM(d18:2/14:0)	C	-	C00550	1143386	-	9608732	Sphingomyelins (class)	-	LMSP03010034	83736
SM(d18:2/15:0)	C	-	C00550	52931135	-	-	Sphingomyelins (class)	-	LMSP03010036	83738
SM(d18:2/21:0)	C	-	C00550	52931187	-	-	Sphingomyelins (class)	-	LMSP03010064	83764
SM(d18:2/22:0)	C	HMDB12091	C00550	44260132	-	24846880	Sphingomyelins (class)	-	LMSP03010092	83792
SM(d18:2/24:0)	C	HMDB12094	C00550	44260134	-	24846882	Sphingomyelins (class)	-	LMSP03010081	83781
SM(d18:2/24:1)	C	HMDB12095	C00550	44260133	-	24846881	Sphingomyelins (class)	-	LMSP03010080	83780
Stearic acid	B	HMDB00827	C01530	5281	28842	5091	STEARIC_ACID	M_ocda_c	LMFA01010018	189
TG(12:0/18:2(9Z,12Z)/20:5(5Z,8Z,11Z,14Z,17Z))	C	-	C00422	56937282	17855		Triacylglycerols (class)	M_tag_hs_c	LMGL03013492	99347
TG(14:0/18:2(9Z,12Z)/20:5(5Z,8Z,11Z,14Z,17Z))	C	HMDB42537	C00422	56938181	17855	-	Triacylglycerols (class)	M_tag_hs_c	LMGL03014392	100247
TG(15:0/18:1(9Z)/20:5(5Z,8Z,11Z,14Z,17Z))	C	HMDB43275	C00422	56938939	17855	-	Triacylglycerols (class)	M_tag_hs_c	LMGL03015157	101005
Others
13-methyl-4,4-bisnor-8,11,13-podocarpatrien-3-one	C	-	-	-	25212	-	-	-	-	-
Adenylosuccinic acid	E	HMDB00536	C03794	440122	15919	389122	ADENYLOSUCC	-	-	3551
Allantoin	E	HMDB00462	C01551	204	15676	199	R--ALLANTOIN	M_alltn_c	-	89
Benzylalcohol	B	HMDB03119	C005567	244	17987	13860335	BENZYL-ALCOHOL	-	-	-
Bilirubin	C	HMDB00054	C00486	5280352	1699	4444055	BILIRUBIN	M_bilirub_c	-	81
Carnitine	C	HMDB00062	C00318	2724480	11060	2006614	CARNITINE	M_crn_r	-	63461
Choline	D	HMDB00097	C00114	305	15354	299	CHOLINE	M_chol_c	-	56
Creatine	D	HMDB00064	C00300	586	16919	566	CREATINE	M_creat_c	-	7
Creatinine	D, E	HMDB00562	C00791	588	16737	568	CREATININE	M_crtn_c	-	8
Deoxyerythritol, 2-	B	-	-	18302	88063	556326	CPD-16716	-	-	-
Deoxyuridine, 2-	E	HMDB00012	C00526	13712	16450	13118	DEOXYURIDINE	M_duri_c	-	91
Ethanolamine	B	HMDB00149	C00189	700	16000	13835336	ETHANOL-AMINE	-	-	3207
Glyceraldehyde	E	HMDB01051	C02154	751	5445	731	GLYCERALD	M_glyald_c	-	4176
Hypoxanthine	C	HMDB00157	C00262	790	17368	768	HYPOXANTHINE	M_hxan_c	-	83
Methoxyquinoline, 6-	C	-	-	14860	72822	122469	-	-	-	34519
Methyladenosine, 1-	E	HMDB03331	C02494	27476	16020	17216227	1-METHYLADENOSINE	-	-	6888
Tricosanamide	C	HMDB00950	-	52931115	-	24765757		-	LMSP02010021	5896
Uridine	B, E	HMDB00296	C00299	6029	16704	5807	URIDINE	M_uri_c	-	90
Vaccenyl carnitine	C	HMDB06351	-	53477830	89742	-		M_ocdececrn_c	-	58401
