# Supplementary material for: Evaluation and comparison of bioinformatic tools for the enrichment analysis of metabolomics data
Source: BMC Bioinformatics. 2018 Jan 2;19:1. doi: 10.1186/s12859-017-2006-0 (PMC5749025; doi:10.1186/s12859-017-2006-0)
Supplement: Supplementary file 2 — Enriched data and their main metabolite identifiers for ORA analysis. (XLSX 9 kb) [file 12859_2017_2006_MOESM2_ESM.xlsx]

## Sheet: Full1
Table S2. Enriched data and their main metabolite identifiers for ORA analysis
Enriched data
Name	KEGG	HumanCyc	PubChem
Alpha-Ketoglutaric Acid	C00026	2-KETOGLUTARATE	5961
Creatine	C00300	CREATINE	1060
Creatinine	C00791	CREATININE	33032
Fumarate	C00122	FUM	6274
Gamma-Aminobutyrate	C00334	4-AMINO-BUTYRATE	6057
Glutamic acid	C00025	GLT	6140
Glutamine	C00064	GLN	51
Guanidinoacetate	C00581	GUANIDOACETIC_ACID	444972
Histidine	C00135	HIS	970
Oxaloacetate	C00036	OXALACETIC_ACID	586
Phenylalanine	C00079	PHE	763
Pyruvate	C00022	PYR	588
Tyrosine	C00082	TYR	119
