# Supplementary material for: Evaluation and comparison of bioinformatic tools for the enrichment analysis of metabolomics data
Source: BMC Bioinformatics. 2018 Jan 2;19:1. doi: 10.1186/s12859-017-2006-0 (PMC5749025; doi:10.1186/s12859-017-2006-0)
Supplement: Supplementary file 3 — List of features of the tools analysed by multiple correspondence analysis. Abbreviations: N, no; Y, yes. (XLSX 12 kb) [file 12859_2017_2006_MOESM3_ESM.xlsx]

## Sheet: Full1
Supplementary Table 3. List of features of the most commonly used tools for metabolomics data enrichment. Abbreviations: N, no; Y, yes.
Tool	ORA	Integration with other 'omics'	Other enrichments	Pathway visualization	Network visualization	Other visualization	Uses KEGG pathways	Uses BioCyc pathways	Uses Reactome pathways	Uses Wikipathway pathways	Uses SMPDB pathways	Uses other pathways	Database	Programmability	Open-source	Online
3omics	Y	Y	N	N	Y	N	Y	Y	N	N	N	N	N	N	Y	Y
BioCyc	Y	N	N	Y	Y	N	N	Y	N	N	N	N	Y	Y	Y	Y
ConsensusPathDB	Y	Y	N	N	N	Y	Y	Y	Y	Y	Y	Y	N	N	Y	Y
IMPaLA	Y	Y	N	N	N	N	Y	Y	Y	Y	Y	Y	N	N	Y	Y
IPA®	Y	Y	Y	N	Y	Y	N	N	N	N	N	Y	N	N	N	N
KEGG	N	Y	N	Y	N	N	Y	N	N	N	N	N	Y	Y	Y	Y
MassTRIX	N	N	Y	N	N	N	Y	N	N	N	N	N	N	N	Y	Y
MBRole	Y	N	Y	N	N	N	Y	Y	N	N	Y	Y	N	N	Y	Y
MetaboAnalyst	Y	N	Y	Y	N	Y	Y	N	N	N	Y	N	N	N	Y	Y
Metabox	Y	Y	N	N	Y	N	Y	N	N	N	N	N	N	Y	Y	N
MetaCore™	Y	Y	Y	N	Y	Y	N	N	N	N	N	Y	N	N	N	Y
MetaMapp	N	N	N	N	Y	N	N	N	N	N	N	N	N	Y	Y	Y
MetExplore	Y	Y	N	N	Y	N	Y	Y	N	N	N	Y	N	N	Y	Y
MetScape	N	Y	N	N	Y	N	Y	N	N	N	N	Y	N	N	Y	N
MPEA	Y	N	N	N	N	N	Y	N	N	N	N	N	N	N	Y	Y
PaintOmics	Y	Y	N	Y	N	N	Y	N	N	N	N	N	N	N	Y	Y
PAPi	Y	N	N	N	N	N	Y	N	N	N	N	N	N	Y	Y	N
PathVisio	Y	Y	N	Y	N	N	N	N	Y	Y	N	N	N	Y	Y	N
Reactome	Y	Y	Y	Y	Y	N	N	N	Y	N	N	N	Y	Y	Y	Y
SMPDB	N	N	N	Y	N	N	N	N	N	N	Y	N	Y	N	Y	Y
WikiPathways	N	N	N	Y	N	N	N	N	N	Y	N	N	Y	Y	Y	Y
XCMS	N	N	Y	N	N	Y	N	N	N	N	N	N	N	Y	N	Y
